# Supplementary material for: Prediction of pathologic stage in non-small cell lung cancer using machine learning algorithm based on CT image feature analysis
Source: BMC Cancer. 2019 May 17;19:464. doi: 10.1186/s12885-019-5646-9 (PMC6525347; doi:10.1186/s12885-019-5646-9)
Supplement: Supplementary file 2 — Table S2. Clinical information of NSCLC patients from TCIA database. (XLSX 15 kb) [file 12885_2019_5646_MOESM2_ESM.xlsx]

## Sheet: Table S2
Table S2. Clinical information of NSCLC patients from TCIA database
sample.name	title	source.location	organism	characteristics.tag.gender	characteristics.tag.histology	characteristics.tag.tumor.size.maximumdiameter	characteristics.tag.stage.primary.tumor	characteristics.tag.stage.nodes	characteristics.tag.stage.mets	characteristics.tag.primaryVSmets	characteristics.tag.grade
LUNG3-01	lung_1	Left Lower Lobe	Homo sapiens	M	Squamous Cell Carcinoma, NOS	4	pT2	pN0	pM0	Primary	3
LUNG3-03	lung_3	Left Lower Lobe	Homo sapiens	M	Non-Small Cell	11	pT3	pN0	pM0	Primary	3
LUNG3-04	lung_4	Left Lower Lobe	Homo sapiens	M	Papillary Type AND Adenocarcinoma, Bronchiolo-alveolar Features		pTX	pNx	pM1	Primary	Not Available
LUNG3-05	lung_5	Left Lower Lobe	Homo sapiens	F	Squamous Cell Carcinoma, NOS	7.8	pT3	pN0	pM0	Primary	2
LUNG3-06	lung_6	Right Lower Lobe	Homo sapiens	M	Adenocarcinoma, NOS	3.5	pT2	pN0	pM0	Primary	2
LUNG3-07	lung_7	Right Lower Lobe	Homo sapiens	M	Squamous Cell Carcinoma, NOS	11	pT3	pN2	pM0	Primary	3
LUNG3-08	lung_8	Left Lower Lobe	Homo sapiens	M	Adenocarcinoma, NOS	5.2	pT2	pN0	pM0	Primary	Not Available
LUNG3-09	lung_9	Right Lower Lobe	Homo sapiens	M	Solid Type And Acinar	4.2	pT2	pN1	pM0	Primary	Not Available
LUNG3-10	lung_10	Left Upper Lobe	Homo sapiens	M	Solid Type And Acinar	6.2	pT2b	pN0	pM0	Primary	Not Available
LUNG3-11	lung_11	Right Upper Lobe	Homo sapiens	M	Squamous Cell Carcinoma, NOS	6	pT2	pN0	pM0	Primary	3
LUNG3-12	lung_12	Right Middle Lobe	Homo sapiens	M	Squamous Cell Carcinoma, NOS	4.5	pT2	pN1	pM0	Primary	3
LUNG3-13	lung_13	Right Upper Lobe	Homo sapiens	F	Adenocarcinoma, Mixed	2.5	pT2	pN0	pM0	Primary	Not Available
LUNG3-14	lung_14	Right Lower Lobe	Homo sapiens	M	Squamous Cell Carcinoma, NOS	6.5	pT3	pN1	pM0	Primary	Not Available
LUNG3-15	lung_15	Left Upper Lobe	Homo sapiens	M	Adenocarcinoma, Mucinous With Bronchiolo-alveolar Features	21	pT3	pN0	pM0	Primary	Not Available
LUNG3-16	lung_16	Left Lower Lobe	Homo sapiens	M	Squamous Cell Carcinoma, NOS	6	pT2	pN1	pM0	Primary	3
LUNG3-17	lung_17	Right Upper Lobe	Homo sapiens	F	Adenocarcinoma, NOS	1.8	pT1	pN0	pM0	Primary	2
LUNG3-18	lung_18	Right Upper Lobe	Homo sapiens	F	Adenocarcinoma, NOS	3.5	pT3	pN0	pM0	Primary	3
LUNG3-19	lung_19	Right Middle Lobe	Homo sapiens	F	Non-Small Cell	1.3	pT1	pN0	pM0	Primary	Not Available
LUNG3-20	lung_20	Left Upper Lobe	Homo sapiens	M	Squamous Cell Carcinoma, NOS	4.5	pT4	pN0	pM0	Primary	3
LUNG3-21	lung_21	Left Upper Lobe	Homo sapiens	M	Squamous Cell Carcinoma, NOS	2.5	pT1	pN0	pM0	Primary	2
LUNG3-22	lung_22	Left Upper Lobe	Homo sapiens	M	Adenocarcinoma, NOS	5	pT2	pN0	pM0	Primary	1
LUNG3-23	lung_23	Right Upper Lobe	Homo sapiens	M	Non-Small Cell	5.2	pT2	pN1	pM0	Primary	3
LUNG3-24	lung_24	Right Upper Lobe	Homo sapiens	F	Adenocarcinoma, NOS	2.5	pT1	pN0	pM0	Primary	Not Available
LUNG3-25	lung_25	Left Lower Lobe	Homo sapiens	M	Adenocarcinoma, Papillary, NOS	4.5	pT2	pN0	pM0	Primary	2
LUNG3-26	lung_26	Right Upper Lobe	Homo sapiens	F	Adenocarcinoma, Acinar Type	2.9	pT1	pN0	pM0	Primary	2
LUNG3-27	lung_27	Right Upper Lobe	Homo sapiens	M	Squamous Cell Carcinoma, NOS	5	pT2	pN1	pM0	Primary	2
LUNG3-28	lung_28	Left Upper Lobe	Homo sapiens	F	Squamous Cell Carcinoma, NOS	2.3	pT3	pN0	pM0	Primary	2
LUNG3-29	lung_29	Right Upper Lobe	Homo sapiens	F	Adenocarcinoma, Acinar Type	9.5	pT3	pN0	pM0	Primary	3
LUNG3-30	lung_30	Right Upper Lobe	Homo sapiens	M	Squamous Cell Carcinoma, NOS	11	pT3	pN0	pM0	Primary	3
LUNG3-31	lung_31	Right Upper Lobe	Homo sapiens	F	Adenocarcinoma, NOS	4.7	pT2	pN0	pM0	Primary	Not Available
LUNG3-32	lung_32	Left Upper Lobe	Homo sapiens	M	Squamous Cell Carcinoma, Other (Specify) with adeno features	8.5	pT3	pN1	pM0	Primary	Not Available
LUNG3-33	lung_33	Right Lower Lobe	Homo sapiens	M	Adenocarcinoma With Mucinous Features	1.6	pT1	pN0	pM0	Primary	Not Available
LUNG3-34	lung_34	Left Upper Lobe	Homo sapiens	M	Squamous Cell Carcinoma, NOS	5.5	pT2	pN0	pM0	Primary	2
LUNG3-35	lung_35	Right Lower Lobe	Homo sapiens	M	Adenocarcinoma, Papillary, NOS	5.2	pT2	pN0	pM1	Primary	Not Available
LUNG3-36	lung_36	Left Upper Lobe	Homo sapiens	M	Adenocarcinoma, NOS	1.5	pT2	pN0	pM0	Primary	Not Available
LUNG3-37	lung_37	Left Upper Lobe	Homo sapiens	M	Squamous Cell Carcinoma, NOS	1.7	pT1	pN0	pM0	Primary	Not Available
LUNG3-38	lung_38	Left Lower Lobe	Homo sapiens	M	Squamous Cell Carcinoma, NOS	3.5	pT3	pN0	pM0	Primary	2
LUNG3-39	lung_39	Left Lower Lobe	Homo sapiens	M	Adenocarcinoma, NOS	4.8	pT4	pN0	pM0	Primary	3
LUNG3-40	lung_40	Left Lower Lobe	Homo sapiens	F	Adenocarcinoma, Bronchiolo-alveolar Features	2.6	pT1	pN0	pM0	Primary	Not Available
LUNG3-41	lung_41	Right Lower Lobe	Homo sapiens	F	Adenocarcinoma, NOS	8	pT3	pN1	pM0	Primary	Not Available
LUNG3-43	lung_43	Left Upper Lobe	Homo sapiens	M	Adenocarcinoma, NOS	2.7	pT2	pN1	pM0	Primary	Not Available
LUNG3-44	lung_44	Right Upper Lobe	Homo sapiens	M	Adenocarcinoma, Papillary, NOS	7	pT2	pN2	pM0	Primary	2
LUNG3-45	lung_45	Right Upper Lobe	Homo sapiens	M	Non-Small Cell	3.1	pT2	pN0	pM0	Primary	Not Available
LUNG3-46	lung_46	Left Lower Lobe	Homo sapiens	F	Adenocarcinoma, NOS	3.4	pT2	pN0	pM0	Primary	Not Available
LUNG3-47	lung_47	Right Upper Lobe	Homo sapiens	M	Squamous Cell Carcinoma, NOS	3.7	pT2a	pN0	pM0	Primary	3
LUNG3-48	lung_48	Right Lower Lobe	Homo sapiens	F	Adenocarcinoma, NOS	5.3	pT2	pN0	pM0	Primary	Not Available
LUNG3-49	lung_49	Right Upper Lobe	Homo sapiens	F	Squamous Cell Carcinoma, NOS	4.2	pT2	pN0	pM0	Primary	3
LUNG3-50	lung_50	Right Upper Lobe	Homo sapiens	M	Squamous Cell Carcinoma, NOS	1.5	pT1a	pN0	pM0	Primary	2
LUNG3-51	lung_51	Left Upper Lobe	Homo sapiens	M	Adenocarcinoma, NOS	3.1	pT2	pN0	pM0	Primary	Not Available
LUNG3-52	lung_52	Left Upper Lobe	Homo sapiens	F	Adenocarcinoma, NOS	4	pT2	pN0	pM0	Primary	4
LUNG3-53	lung_53	Left Lower Lobe	Homo sapiens	M	Squamous Cell Carcinoma, NOS	2.1	pT1	pN1	pM0	Primary	1
LUNG3-54	lung_54	Right Lower Lobe	Homo sapiens	M	Squamous Cell Carcinoma, NOS	6.1	pT3	pN0	pM0	Primary	3
LUNG3-55	lung_55	Left Upper Lobe	Homo sapiens	M	Squamous Cell Carcinoma, NOS	2	pT1	pN0	pM0	Primary	3
LUNG3-56	lung_56	Right Middle Lobe	Homo sapiens	M	Adenocarcinoma, NOS	5.5	pT2	pN0	pM0	Primary	Not Available
LUNG3-57	lung_57	Right Upper Lobe	Homo sapiens	M	Squamous Cell Carcinoma, NOS	5	pTx	pNx	pM1	Primary	Not Available
LUNG3-58	lung_58	Left Upper Lobe	Homo sapiens	M	Non-Small Cell	1.7	pT1	pN1	pM0	Primary	3
LUNG3-59	lung_59	Left Upper Lobe	Homo sapiens	F	Non-Small Cell	1	pT1	pN0	pM0	Primary	Not Available
LUNG3-60	lung_60	Right Lower Lobe	Homo sapiens	F	Carcinoma, Large Cell, Neuroendocrine	7.2	pT3	pN0	pM0	Primary	3
LUNG3-61	lung_61	Right Lower Lobe	Homo sapiens	M	Squamous Cell Carcinoma, NOS	4.5	pT2	pN1	pM0	Primary	2
LUNG3-62	lung_62	Right Upper Lobe	Homo sapiens	M	Adenocarcinoma, NOS	3.2	pT2	pN0	pM0	Primary	1
LUNG3-63	lung_63	Left Lower Lobe	Homo sapiens	M	Squamous Cell Carcinoma, NOS	3.5	PT2	pN0	pM0	Primary	2
LUNG3-64	lung_64	Left Lower Lobe	Homo sapiens	F	Squamous Cell Carcinoma, NOS	1.9	pT1	pN1	pM0	Primary	3
LUNG3-65	lung_65	Right Upper Lobe	Homo sapiens	M	Squamous Cell Carcinoma, Other (Specify)endobronchial	2.3	pT2	pN0	pM0	Primary	Not Available
LUNG3-66	lung_66	Right Lower Lobe	Homo sapiens	M	Adenocarcinoma, Bronchiolo-alveolar Features	3.1	pT2	pN0	pM0	Primary	3
LUNG3-67	lung_67	Left Lower Lobe	Homo sapiens	M	Non-Small Cell	2.5	pT2	pN1	pM0	Primary	Not Available
LUNG3-68	lung_68	Right Upper Lobe	Homo sapiens	M	Squamous Cell Carcinoma, NOS	5	pT2	pN1	pM0	Primary	2
LUNG3-69	lung_69	Right Upper Lobe	Homo sapiens	F	Adenocarcinoma, NOS	6.7	pT2	pN0	pM0	Primary	Not Available
LUNG3-70	lung_70	Right Lower Lobe	Homo sapiens	M	Adenocarcinoma, NOS	7.5	pT3	pN2	pM0	Primary	3
LUNG3-71	lung_71	Right Middle Lobe	Homo sapiens	F	Adenocarcinoma, Bronchiolo-alveolar Features	1.5	pT3	pN0	pM0	Primary	Not Available
LUNG3-72	lung_72	Right Upper Lobe	Homo sapiens	M	Adenocarcinoma, NOS	2.2	pT4	pN0	pM0	Primary	Not Available
LUNG3-73	lung_73	Left Lower Lobe	Homo sapiens	F	Squamous Cell Carcinoma, NOS	6.4	pT2	pN0	pM1	Primary	Not Available
LUNG3-74	lung_74	Right Upper Lobe	Homo sapiens	F	Adenocarcinoma, NOS	1.7	pT1	pN0	pM0	Primary	2
LUNG3-75	lung_75	Right Lower Lobe	Homo sapiens	F	Adenocarcinoma With Papillary Features	3.5	pT2	pN0	pM0	Primary	Not Available
LUNG3-76	lung_76	Left Lower Lobe	Homo sapiens	M	Squamous Cell Carcinoma, NOS	3	pT1	pN0	pM0	Primary	3
LUNG3-77	lung_77	Right Upper Lobe	Homo sapiens	M	Squamous Cell Carcinoma, NOS	8.5	pT3	pN1	pM0	Primary	3
LUNG3-78	lung_78	Left Upper Lobe	Homo sapiens	M	Squamous Cell Carcinoma, NOS	6.2	pT2b	pN0	pM0	Primary	1
LUNG3-79	lung_79	Left Upper Lobe	Homo sapiens	F	Squamous Cell Carcinoma, NOS	2.7	pT2	pN0	pM0	Primary	3
LUNG3-80	lung_80	Right Upper Lobe	Homo sapiens	M	Adenocarcinoma, Bronchiolo-alveolar Features	2	pT1	pN2	pM0	Primary	Not Available
LUNG3-81	lung_81	Right Upper Lobe	Homo sapiens	M	Adenocarcinoma, NOS	1.6	pT2	pN0	pM0	Primary	2
LUNG3-82	lung_82	Left Upper Lobe	Homo sapiens	M	Adenocarcinoma, NOS	2.7	pT1b	pN2	pM0	Primary	Not Available
LUNG3-83	lung_83	Left Upper Lobe	Homo sapiens	F	Adenocarcinoma, NOS	1.2	pT1	pN1	pM0	Primary	2
LUNG3-84	lung_84	Left Upper Lobe	Homo sapiens	F	Adenocarcinoma, NOS	2	pT1	pN2	pM1	Primary	2
LUNG3-85	lung_85	Right Upper Lobe	Homo sapiens	M	Adenocarcinoma, Acinar Type	2.2	pT1b	pN0	pM0	Primary	Not Available
LUNG3-86	lung_86	Right Upper Lobe	Homo sapiens	M	Squamous Cell Carcinoma, NOS	5	pT3	PN2	pM0	Primary	3
LUNG3-87	lung_87	Right Middle Lobe	Homo sapiens	M	Squamous Cell Carcinoma, Papillary	3.5	pT2	pN0	pM0	Primary	2
LUNG3-88	lung_88	Right Upper Lobe	Homo sapiens	M	Non-Small Cell, Pleomorphic Type	8.5	pT3	pN0	pM0	Primary	Not Available
LUNG3-89	lung_89	Left Upper Lobe	Homo sapiens	F	Squamous Cell Carcinoma, NOS	3.5	pT2	pN1	pM0	Primary	1
