# Supplementary material for: Prediction of pathologic stage in non-small cell lung cancer using machine learning algorithm based on CT image feature analysis
Source: BMC Cancer. 2019 May 17;19:464. doi: 10.1186/s12885-019-5646-9 (PMC6525347; doi:10.1186/s12885-019-5646-9)
Supplement: Supplementary file 3 — Table S3. Association between Radiomic Score and TNM factors. (XLSX 11 kb) [file 12885_2019_5646_MOESM3_ESM.xlsx]

## Sheet: Table S2
Table S3. Association between Radiomic Score and TNM factors
LUAD (N=24)		N	Radiomic Score (mean±SD)	F/t	P value
T factor	T1	5	0.445±0.143	0.518	0.603
	T2	15	0.400±0.158
	T3	4	0.326±0.228
N factor	N0	13	0.414±0.163	1.516	0.244
	N1	3	0.504±0.026
	N2	8	0.326±0.180
M factor	M0	20	0.397±0.158	0.168	0.868
	M1/MX	4	0.380±0.243
LUSC (N=34)		N	Radiomic Score (mean±SD)	F/t	P value
T factor	T1	6	0.492±0.175	1.71	0.186
	T2	19	0.389±0.187
	T3	5	0.493±0.145
	T4	4	0.267±0.181
N factor	N0	19	0.427±0.188	0.656	0.517
	N1/N2	15	0.384±0.185
M factor	M0	26	0.428±0.176	1.133	0.266
	M1/MX	8	0.344±0.212
NSCLC (N=87)		N	Radiomic Score (mean±SD)	F/t	P value
T factor	T1	23	0.347±0.216	8.837	<0.001
	T2	41	0.311±0.198
	T3	18	0.374±0.302
	T4/TX	5	0.857±0.059
N factor	N0	59	0.334±0.227	15.1	<0.001
	N1	18	0.270±0.200
	N2/NX	10	0.739±0.196
M factor	M0	78	0.350±0.249	2.439	0.017
	M1	9	0.629±0.226
